# Supplementary material for: Temporal Floristic Changes (2005–2025) Along the Lower Stretch of the Tiber River (Central Italy)
Source: Plants (Basel). 2026 Feb 27;15(5):716. doi: 10.3390/plants15050716 (PMC12987236; doi:10.3390/plants15050716)
Supplement: Supplementary file 1 [file plants-15-00716-s001.zip]

Archive with 3 entries (3 files):
- Table S1a, b.xlsx
- Table S2.xlsx
- Table S3.xlsx
