# Supplementary material for: Temporal Floristic Changes (2005–2025) Along the Lower Stretch of the Tiber River (Central Italy)
Source: Plants (Basel). 2026 Feb 27;15(5):716. doi: 10.3390/plants15050716 (PMC12987236; doi:10.3390/plants15050716)
Supplement: Supplementary file 1 [file plants-15-00716-s001.zip › Table S1a, b.xlsx]

## Sheet: Table S1a
Table S1a. Temporal β-diversity (TBI) indicators (total, loss, gain, no change) for the sampled stations.
	Aquatic sector					Riparian sector
station	total	loss	gain	no change		total	loss	gain	no change
T1	87.1	0	87.1	12.9		73.7	42.7	31	26.4
T2	95.4	51.5	43.9	4.6		90	56.4	33.6	10
T3	85.7	46.8	38.9	14.3		68.7	34.5	34.2	31.3
T4	26.7	16.8	9.9	73.3		80.2	51.8	28.4	19.8
T5	29	13.4	15.6	70.9		76.1	40.7	35.4	24
T6	72.9	26.8	46.1	27.1		46.2	32.5	13.7	53.8
T7	82.3	79.4	2.9	17.7		76	46.3	29.7	24
T8	34.1	25.7	8.4	65.9		80.2	27.3	52.9	19.7
T9	59.5	58.2	1.3	40.5		90.5	47.5	43	9.5
T10	26.1	10.3	15.8	73.9		71.9	10.1	61.8	28.1
T11	92.7	90.3	2.4	7.3		86.5	29.6	56.9	13.5
T12	82.8	75	7.8	17.2		84.6	31.8	52.8	15.4
T13	42.3	31.7	10.6	57.7		74.9	35.3	39.6	25.1
T14	51.8	13.6	38.2	48.2		88.9	47.8	41.1	11.2
T15	59.5	46.7	12.8	40.5		91.6	42.4	49.2	8.4
T16	49.9	30.9	19	50.2		93.3	49.8	43.5	6.7
T17	25	11.7	13.3	75		98.7	86.1	12.6	1.3
T18	63	40.3	22.7	37		81.6	30.5	51.1	18.4
T19	45.9	17.1	28.8	54.1		91.9	2.7	89.2	8.1
T20	73	27.2	45.8	27		99.1	2	97.1	1
T21	31.2	6.2	25	68.8		65.6	19.9	45.7	34.4
T22	13.1	2.1	11	87		97.1	53.1	44	2.9
T23	98.6	98.6	0	1.4		83.9	13.7	70.2	16.1
T24	88.6	88.6	0	11.4		80.9	28.2	52.7	19.1

## Sheet: Table S1b
Table S1b. Mean values of temporal β-diversity indicators (total, loss, gain, no change) calculated for the aquatic (A) and riparian (R) sectors. Statistically significant values (p < 0.01) are shown in bold.
	total	loss	gain	no change
average A	59	37.9	21.1	41
average R	82.2	35.9	46.2	17.8
paired test	0.001	0.795	0.001	0.001
