# Supplementary material for: Temporal Floristic Changes (2005–2025) Along the Lower Stretch of the Tiber River (Central Italy)
Source: Plants (Basel). 2026 Feb 27;15(5):716. doi: 10.3390/plants15050716 (PMC12987236; doi:10.3390/plants15050716)
Supplement: Supplementary file 1 [file plants-15-00716-s001.zip › Table S2.xlsx]

## Sheet: Table S2
Table S2. Boolean partitions of stations derived from aquatic and riparian fuzzy partitions. Numbers in the cells represent the cluster with the maximum belonging degree according to the corresponding fuzzy partition. Stations that do not change their memberships between the two considered surveys (2005 and 2025) are highlighted in grey.
	Aquatic sector			Riparian sector
Station	2005	2025		2005	2025
T1	4	3		3	1
T2	2	4		3	5
T3	1	4		2	5
T4	4	4		5	2
T5	4	4		2	5
T6	3	4		2	5
T7	4	4		2	5
T8	4	4		4	5
T9	1	2		4	5
T10	4	4		5	5
T11	4	2		2	5
T12	1	3		4	1
T13	1	1		4	1
T14	3	3		4	1
T15	1	3		4	1
T16	1	3		4	1
T17	1	3		4	3
T18	1	4		4	3
T19	1	1		3	3
T20	1	2		4	1
T21	3	3		3	3
T22	1	1		4	1
T23	1	3		4	1
T24	3	3		2	5
