# Supplementary material for: Temporal Floristic Changes (2005–2025) Along the Lower Stretch of the Tiber River (Central Italy)
Source: Plants (Basel). 2026 Feb 27;15(5):716. doi: 10.3390/plants15050716 (PMC12987236; doi:10.3390/plants15050716)
Supplement: Supplementary file 1 [file plants-15-00716-s001.zip › Table S3.xlsx]

## Sheet: Table S3
Table S3. List of the sampling stations along the lower course of the Tiber River. For each station, code, locality and geographic coordinates (latitude, longitude) are reported. Stations are arranged along an upstream-downstream gradient, following the numerical order from 1 to 24.
station code	locality	municipality	latitude	longitude
T1	Ponte Felice	Civita Castellana	42.349	12.462
T2	Ponzano Romano	Ponzano Romano	42.2654	12.5767
T3	Filacciano	Filacciano	42.2605	12.6047
T4	Poggio Mirteto Scalo	Poggio Mirteto Scalo	42.2363	12.6309
T5	Torrita Tiberina	Torrita Tiberina	42.2203	12.6265
T6	Nazzano	Nazzano	42.227	12.6027
T7	Casale Meana_Diga Nazzano	Nazzano	42.2057	12.6085
T8	Passo Corese	Fara in Sabina	42.1548	12.6368
T9	Monterotondo	Monterotondo	42.0463	12.5543
T10	Settebagni	Settebagni	41.9964	12.516
T11	Labaro_Diga Castel Giubileo	Rome	41.99	12.4954
T12	Ponte Milvio	Rome	41.9357	12.4656
T13	Ponte Milvio	Rome	41.9337	12.4624
T14	Ponte Duca D’Aosta	Rome	41.9324	12.4624
T15	Ponte Risorgimento	Rome	41.9181	12.47
T16	Ponte Matteotti	Rome	41.9133	12.4703
T17	Ponte Umberto I	Rome	41.9031	12.4715
T18	Ponte Castel S. Angelo	Rome	41.9019	12.4648
T19	Ponte Mazzini	Rome	41.8974	12.4652
T20	Isola Tiberina	Rome	41.8903	12.4778
T21	Ponte Sublicio	Rome	41.8844	12.4761
T22	Ponte Marconi	Rome	41.8606	12.4713
T23	Tor di Valle	Rome	41.8098	12.4194
T24	Tor Boacciana	Rome	41.7474	12.265
